# Supplementary material for: Heart Failure Impacts Endothelial Cell Responses to Cardiac Surgery on Cardiopulmonary Bypass
Source: Cells. 2025 Aug 31;14(17):1357. doi: 10.3390/cells14171357 (PMC12428422; doi:10.3390/cells14171357)
Supplement: Supplementary file 1 [file cells-14-01357-s001.zip]

Archive with 1 entries (1 files):
- cells-3823125-supplementary.pdf
